# Supplementary material for: Ependyma: a new target for autoantibodies in neuromyelitis optica?
Source: Brain Commun. 2022 Nov 30;4(6):fcac307. doi: 10.1093/braincomms/fcac307 (PMC9897195; doi:10.1093/braincomms/fcac307)
Supplement: fcac307_Supplementary_Data [file fcac307_Supplementary_Data.zip]

Archive with 2 entries (2 files):
- Supplementary_material_and_Supplementary_figures.docx
- Supplementary_material_Mixed-models_R_scripts.docx
